# Supplementary material for: One Metre Plus (1M+): A Multifunctional Open-Source Sensor for Bicycles Based on Raspberry Pi
Source: Sensors (Basel). 2021 Aug 29;21(17):5812. doi: 10.3390/s21175812 (PMC8433888; doi:10.3390/s21175812)
Supplement: Supplementary file 1 [file sensors-21-05812-s001.zip]

Archive with 1 entries (1 files):
- sensors-1335368-supplementary.pdf
